# Supplementary material for: Platelet-Rich Plasma in Sperm Processing for Assisted Reproductive Technology: Molecular Mechanisms, Clinical Applications, and Future Directions
Source: Int J Mol Sci. 2026 Feb 26;27(5):2177. doi: 10.3390/ijms27052177 (PMC12984228; doi:10.3390/ijms27052177)
Supplement: Supplementary file 1 [file ijms-27-02177-s001.zip]

Archive with 1 entries (1 files):
- ijms-4096901-supplementary.pdf
